# Supplementary material for: Soil disinfestation and optimized nutrient management reduces nitrogen leaching and shapes soil microbial community composition in greenhouse cucumber production systems
Source: Front Microbiol. 2025 Sep 5;16:1663041. doi: 10.3389/fmicb.2025.1663041 (PMC12446332; doi:10.3389/fmicb.2025.1663041)
Supplement: Supplementary file 2 [file Table_1.XLSX]

## Sheet: Sheet1
Table S1 The nutrient inputs of treatments
Treatment				CK/FP	CRNM	DBNM
Soil conditioning
	Organic material (t hm-2)			Chicken manure/33.3	Bio-organic fertiliser/6.0	Organic material/10.2
		N (kg N hm-2)		570	87	87
			Inorganic nitrogen	191	42	3
			Organic nitrogen	379	45	84
		P (kg P2O5 hm-2)		615	115	25
		K (kg K2O hm-2)		540	56	56
Fertiliser
	Base fertiliser
		N (kg N hm-2)		220	40	20
		P (kg P2O5 hm-2)		200	40	20
		K (kg K2O hm-2)		270	18	9
	Additional fertiliser
		N (kg N hm-2)		280	273	176
		P (kg P2O5 hm-2)		200	90	55
		K (kg K2O hm-2)		365	401	305
Total fertiliser
		N (kg N hm-2)		1070	400	283
		P (kg P2O5 hm-2)		1015	245	100
		K (kg K2O hm-2)		1175	475	370
